# Supplementary material for: Emulsion Properties during Microencapsulation of Cannabis Oil Based on Protein and Sucrose Esters as Emulsifiers: Stability and Rheological Behavior
Source: Foods. 2022 Dec 5;11(23):3923. doi: 10.3390/foods11233923 (PMC9735479; doi:10.3390/foods11233923)
Supplement: Supplementary file 1 [file foods-11-03923-s001.zip]

Archive with 1 entries (1 files):
- foods-1988388-supplementary.pdf
